# Supplementary material for: Culture Isolate of Rickettsia felis from a Tick
Source: Int J Environ Res Public Health. 2022 Apr 4;19(7):4321. doi: 10.3390/ijerph19074321 (PMC8998211; doi:10.3390/ijerph19074321)
Supplement: Supplementary file 1 [file ijerph-19-04321-s001.zip]

Archive with 1 entries (1 files):
- ijerph-1596003-supplementary.pdf
